# Supplementary material for: Comparison of Selective Laser Melted Titanium and Magnesium Implants Coated with PCL
Source: Int J Mol Sci. 2015 Jun 10;16(6):13287–301. doi: 10.3390/ijms160613287 (PMC4490495; doi:10.3390/ijms160613287)
Supplement: Supplementary file 1 [file ijms-16-13287-s001.zip]

Archive with 2 entries (1 files):
- ijms-85305-Supplementary Information/
- ijms-85305-Supplementary Information/Video S1_Magnesium hybrid construct seeded with GFP-osteoblasts_day 7_xvid.avi
